# Supplementary material for: Lethal and Sublethal Toxicity Assessment of Cyclosporin C (a Fungal Toxin) against Plutella xylostella (L.)
Source: Toxins (Basel). 2022 Jul 28;14(8):514. doi: 10.3390/toxins14080514 (PMC9414777; doi:10.3390/toxins14080514)
Supplement: Supplementary file 1 [file toxins-14-00514-s001.zip]

Archive with 1 entries (1 files):
- toxins-1810288-supplementary.pdf
